# Supplementary material for: Dinitrogen Fixation Is Restricted to the Terminal Heterocysts in the Invasive Cyanobacterium Cylindrospermopsis raciborskii CS-505
Source: PLoS One. 2013 Feb 6;8(2):e51682. doi: 10.1371/journal.pone.0051682 (PMC3566145; doi:10.1371/journal.pone.0051682)
Supplement: Table S1 — Two-way ANOVA of the immunogold-TEM NifH label in C. raciborskii and Anabaena PCC7120. df, denotes degrees of freedom; MS, denotes the mean square; * Significant difference. (DOC) [file pone.0051682.s003.doc]

Source of Variance
df
MS
df
MS


Effect
Effect
Error
Error
F-value
p-value
Different Cell Type
1
649152
88
3864,1352
167,9941
0,0001*
Different Cyanobacteria 
1
1520,3913
88
3864,1352
0,3934
0,5321
Same cell type but of different Cyanobacteria
1
84,1739
88
3864,1352
0,0217
0,8830
