# Supplementary material for: Dinitrogen Fixation Is Restricted to the Terminal Heterocysts in the Invasive Cyanobacterium Cylindrospermopsis raciborskii CS-505
Source: PLoS One. 2013 Feb 6;8(2):e51682. doi: 10.1371/journal.pone.0051682 (PMC3566145; doi:10.1371/journal.pone.0051682)
Supplement: Table S2 — GeneBank Accession No., gene locus tag and putative protein length of PatAL and HetF cyanobacterial homologs used for phylogenetic analysis. Information on proteins used for phylogenetic analysis of PatAL and HetF Canonical PatAL and HetF sequences in Anabaena sp. PCC 7120 used as queries in BLASTP searches are highlighted green and Cylindrospermopsis raciborskii CS-505 and Raphidiopsis brookii D9 are highlighted in magenta. (DOC) [file pone.0051682.s004.doc]

PatA


Organism
Organism abbreviation
Locus tag
Protein accession
Protein GI number
Length


'Nostoc azollae' 0708
NoAz
Aazo_0413
YP_003720090.1
298489913
347
'Nostoc azollae' 0708
NoAz
Aazo_3491
YP_003722231.1
298492054
345
Acaryochloris marina MBIC11017
Acam
AM1_0908
YP_001515264.1
158334092
409
Anabaena variabilis ATCC 29413
Anav
Ava_0058
YP_320579.1
75906283
347
Anabaena variabilis ATCC 29413
Anav
Ava_2923
YP_323429.1
75909133
381
Cyanothece sp. ATCC 51142
Cya51142
cce_4542
YP_001805956.1
172039455
416
Cyanothece sp. CCY0110
Cya0110
CY0110_24426
ZP_01730962.1
126659836
416
Cyanothece sp. PCC 7424
Cya7424
PCC7424_0987
YP_002376309.1
218437980
414
Cyanothece sp. PCC 7425
Cya7425
Cyan7425_1061
YP_002481808.1
220906497
427
Cyanothece sp. PCC 7822
Cya7822
Cyan7822_4548
YP_003889733.1
307154349
439
Cylindrospermopsis raciborskii CS-505
CS505
CRC_01956
ZP_06308536.1
282900594
308
Lyngbya majuscula 3L
Lynmaj
LYNGBM3L_23230
ZP_08426765.1
332706704
356
Microcoleus chthonoplastes PCC 7420
Micc
MC7420_1558
ZP_05031189.1
254417448
355
Nodularia spumigena CCY9414
Nods
N9414_13295
ZP_01632354.1
119513316
358
Nodularia spumigena CCY9414
Nods
N9414_08215
ZP_01628682.1
119509535
351
Nostoc punctiforme PCC 73102
Nosp
Npun_F5682
YP_001868927.1
186685731
367
Nostoc punctiforme PCC 73102
Nosp
Npun_F5636
YP_001868882.1
186685686
355
Anabaena sp. PCC 7120
Noss
all0521
NP_484565.1
17228017
379
Anabaena sp. PCC 7120
Noss
all2165
NP_486205.1
17229657
347
Synechococcus elongatus PCC 6301
Syne6301
syc0685_c
YP_171395.1
56750694
419
Synechococcus elongatus PCC 7942
Syne7942
Synpcc7942_0855
YP_399872.1
81299664
417
Synechococcus sp. PCC 7335
Syne7335
S7335_2205
ZP_05035773.1
254422055
369
Thermosynechococcus elongatus BP-1
Thee
tll0572
NP_681362.1
22298115
435


PatL


Organism
Organism abbreviation
Locus tag
Protein accession
Protein GI number
Length


'Nostoc azollae' 0708
NoAz
Aazo_3834
YP_003722478.1
298492301
264
'Nostoc azollae' 0708
NoAz
Aazo_0677
YP_003720268.1
298490091
214
'Nostoc azollae' 0708
NoAz
Aazo_1101
YP_003720574.1
298490397
240
'Nostoc azollae' 0708
NoAz
Aazo_1100
YP_003720573.1
298490396
493
'Nostoc azollae' 0708
NoAz
Aazo_1544
YP_003720858.1
298490681
706
'Nostoc azollae' 0708
NoAz
Aazo_0129
YP_003719895.1
298489718
182
Acaryochloris marina MBIC11017
Acam
AM1_B0195
YP_001521229.1
158340059
483
Anabaena variabilis ATCC 29413
Anav
Ava_3427
YP_323929.1
75909633
365
Anabaena variabilis ATCC 29413
Anav
Ava_1585
YP_322103.1
75907807
237
Anabaena variabilis ATCC 29413
Anav
Ava_0605
YP_321124.1
75906828
727
Anabaena variabilis ATCC 29413
Anav
Ava_4963
YP_325455.1
75911159
489
Anabaena variabilis ATCC 29413
Anav
Ava_4964
YP_325456.1
75911160
250
Anabaena variabilis ATCC 29413
Anav
Ava_4189
YP_324683.1
75910387
222
Anabaena variabilis ATCC 29413
Anav
Ava_1254
YP_321773.1
75907477
213
Anabaena variabilis ATCC 29413
Anav
Ava_0290
YP_320811.1
75906515
182
Anabaena variabilis ATCC 29413
Anav
Ava_0211
YP_320732.1
75906436
219
Anabaena variabilis ATCC 29413
Anav
Ava_4398
YP_324891.1
75910595
521
Anabaena variabilis ATCC 29413
Anav
Ava_4910
YP_325402.1
75911106
268
Anabaena variabilis ATCC 29413
Anav
Ava_4082
YP_324581.1
75910285
189
Anabaena variabilis ATCC 29413
Anav
Ava_4850
YP_325342.1
75911046
576
Arthrospira maxima CS-328
Amax
AmaxDRAFT_3273
ZP_03274449.1
209525915
760
Arthrospira platensis str. Paraca
Artp
AplaP_010100001715
ZP_06380380.1
284050170
741
Crocosphaera watsonii WH 8501
Crow
CwatDRAFT_0827
ZP_00518858.1
67925523
273
cyanobacterium UCYN-A
Ucyn
UCYN_11960
YP_003422245.1
284929723
243
Cyanobium sp. PCC 7001
Cya7001
CPCC7001_1293
ZP_05045105.1
254431402
221
Cyanothece sp. ATCC 51142
Cya51152
cce_3979
YP_001805393.1
172038892
335
Cyanothece sp. CCY0110
Cya0110
CY0110_23806
ZP_01727932.1
126656718
330
Cyanothece sp. PCC 7424
Cya7424
PCC7424_1025
YP_002376347.1
218438018
333
Cyanothece sp. PCC 7425
Cya7425
Cyan7425_5254
YP_002485907.1
220910596
449
Cyanothece sp. PCC 7822
Cya7822
Cyan7822_2726
YP_003887968.1
307152584
333
Cyanothece sp. PCC 8801
Cya8801
PCC8801_3419
YP_002373543.1
218248172
336
Cyanothece sp. PCC 8802
Cya8802
Cyan8802_0392
YP_003136187.1
257058299
291
Cylindrospermopsis raciborskii CS-505
CS505
CRC_00125
ZP_06306820.1
282898833
189
Cylindrospermopsis raciborskii CS-505
CS505
CRC_00361
ZP_06307031.1
282899050
268
Cylindrospermopsis raciborskii CS-505
CS505
CRC_03400
ZP_06309861.1
282901962
275
Cylindrospermopsis raciborskii CS-505
CS505
CRC_00304
ZP_06307006.1
282899024
224
Cylindrospermopsis raciborskii CS-505
CS505
CRC_00692
ZP_06306699.1
282898711
682
Fremyella diplosiphon
Fremy

AAQ63050.1
34223765
238
Gloeobacter violaceus PCC 7421
Glov
gll2892
NP_925838.1
37522461
457
Leptolyngbya valderiana BDU 20041
Lepv
LVAL_00031
ZP_01811409.1
148972698
170
Lyngbya majuscula 3L
Lymaj
LYNGBM3L_00660
ZP_08425038.1
332704952
544
Lyngbya sp. PCC 8106
Lyn8106
L8106_16994
ZP_01620430.1
119486371
772
Microcoleus chthonoplastes PCC 7420
Micc
MC7420_162
ZP_05031376.1
254417642
436
Microcoleus vaginatus FGP-2
Micv

ZP_08491199.1
334117107
520
Microcystis aeruginosa PCC 7806
Mica
IPF_2345
CAO89998.1
159028827
481
Nodularia spumigena CCY9414
Nods
N9414_23018
ZP_01630685.1
119511578
226
Nodularia spumigena CCY9414
Nods
N9414_05989
ZP_01630781.1
119511676
498
Nodularia spumigena CCY9414
Nods
N9414_05994
ZP_01630782.1
119511677
249
Nodularia spumigena CCY9414
Nods
N9414_09151
ZP_01631348.1
119512260
715
Nodularia spumigena CCY9414
Nods
N9414_17453
ZP_01628639.1
119509491
284
Nodularia spumigena CCY9414
Nods
N9414_10852
ZP_01631617.1
119512539
185
Nodularia spumigena CCY9414
Nods
N9414_09756
ZP_01632333.1
119513293
373
Nodularia spumigena CCY9414
Nods
N9414_13235
ZP_01631839.1
119512769
268
Nodularia spumigena CCY9414
Nods
N9414_10173
ZP_01630005.1
119510881
211
Nostoc punctiforme
Nosp

2J8K_A
122920845
201
Nostoc punctiforme PCC 73102
Nosp
Npun_R2559
YP_001866056.1
186682860
589
Nostoc punctiforme PCC 73102
Nosp
Npun_F0732
YP_001864427.1
186681231
282
Nostoc punctiforme PCC 73102
Nosp
Npun_F1220
YP_001864887.1
186681691
218
Nostoc punctiforme PCC 73102
Nosp
Npun_R3900
YP_001867226.1
186684030
212
Nostoc punctiforme PCC 73102
Nosp
Npun_F4767
YP_001868061.1
186684865
491
Nostoc punctiforme PCC 73102
Nosp
Npun_R1555
YP_001865187.1
186681991
268
Nostoc punctiforme PCC 73102
Nosp
Npun_R5810
YP_001869051.1
186685855
431
Nostoc punctiforme PCC 73102
Nosp
Npun_F4691
YP_001867990.1
186684794
544
Nostoc punctiforme PCC 73102
Nosp
Npun_F0979
YP_001864653.1
186681457
539
Nostoc punctiforme PCC 73102
Nosp
Npun_R4204
YP_001867522.1
186684326
413
Nostoc punctiforme PCC 73102
Nosp
Npun_F3247
YP_001866633.1
186683437
176
Nostoc punctiforme PCC 73102
Nosp
Npun_F4766
YP_001868060.1
186684864
247
Nostoc punctiforme PCC 73102
Nosp
Npun_F6541
YP_001869744.1
186686548
330
Nostoc punctiforme PCC 73102
Nosp
Npun_F0318
YP_001864046.1
186680850
717
Nostoc punctiforme PCC 73102
Nosp
Npun_R5143
YP_001868418.1
186685222
214
Anabaena sp. PCC 7120
N7120
alr1746
NP_485786.1
17229238
182
Anabaena sp. PCC 7120
N7120

3DU1_X
212374999
257
Anabaena sp. PCC 7120
N7120
all3114
NP_487154.1
17230606
576
Anabaena sp. PCC 7120
N7120
all3869
NP_487909.1
17231361
376
Anabaena sp. PCC 7120
N7120
all4303
NP_488343.1
17231795
213
Anabaena sp. PCC 7120
N7120
all3306
NP_487346.1
17230798
252
Anabaena sp. PCC 7120
N7120
all3305
NP_487345.1
17230797
496
Anabaena sp. PCC 7120
N7120
all3740
NP_487780.1
17231232
237
Anabaena sp. PCC 7120
N7120
alr1579
NP_485619.1
17229071
222
Anabaena sp. PCC 7120
N7120
all0813
NP_484856.1
17228308
727
Anabaena sp. PCC 7120
N7120
alr1142
NP_485185.1
17228637
521
Anabaena sp. PCC 7120
N7120
all2395
NP_486435.1
17229887
222
Anabaena sp. PCC 7120
N7120
all3256
NP_487296.1
17230748
268
Oscillatoria sp. PCC 6506
Osc6506
OSCI_3310010
ZP_07111911.1
300867251
520
Raphidiopsis brookii D9
Rapb
CRD_01938
ZP_06305021.1
282897019
224
Raphidiopsis brookii D9
Rapb
CRD_01636
ZP_06304938.1
282896932
689
Raphidiopsis brookii D9
Rapb
CRD_02410
ZP_06305842.1
282897847
222
Raphidiopsis brookii D9
Rapb
CRD_03055
ZP_06306506.1
282898516
268
Raphidiopsis brookii D9
Rapb
CRD_01568
ZP_06304870.1
282896864
189
Synechococcus sp. CB0101
SynCB101
SCB01_010100009469
ZP_07973885.1
318041929
208
Synechococcus sp. CB0205
SynCB205
SCB02_010100004258
ZP_07970121.1
317968731
223
Synechococcus sp. JA-2-3B'a(2-13)
YellB
CYB_1346
YP_477582.1
86608820
328
Synechococcus sp. JA-3-3Ab
YellA
CYA_0793
YP_474262.1
86605499
330
Synechococcus sp. PCC 7002
Syn7002
SYNPCC7002_A1220
YP_001734474.1
170077836
330
Synechococcus sp. PCC 7335
Syn7335
S7335_2507
ZP_05036075.1
254422357
346
Synechococcus sp. RS9917
Syn9917
RS9917_12965
ZP_01080374.1
87124525
221
Synechocystis sp. PCC 6803
Syne6803
slr1819
NP_441076.1
16330348
331
Thermosynechococcus elongatus BP-1
Thee
tll0709
NP_681498.1
22298251
449
Trichodesmium erythraeum IMS101
Trie
Tery_2700
YP_722362.1
113476301
517


HetF


Organism
Organism abbreviation
Locus tag
Protein accession
Protein GI number
Length


'Nostoc azollae' 0708
NoAz
Aazo_0033
YP_003719813.1
298489636
823
'Nostoc azollae' 0708
NoAz
Aazo_2711
YP_003721703.1
298491526
544
Anabaena variabilis ATCC 29413
Anav
Ava_0305
YP_320826.1
75906530
525
Anabaena variabilis ATCC 29413
Anav
Ava_3525
YP_324027.1
75909731
835
Arthrospira maxima CS-328
Amax
AmaxDRAFT_2530
ZP_03273710.1
209525167
814
Arthrospira maxima CS-328
Amax
AmaxDRAFT_2831
ZP_03274007.1
209525467
565
Arthrospira platensis NIES-39
Artp
NIES39_J02400
BAI91288.1
291569016
826
Arthrospira platensis NIES-39
Artp
NIES39_A02030
BAI88042.1
291565770
562
Arthrospira platensis str. Paraca
Artp
AplaP_010100021916
ZP_06384320.1
284054110
458
Arthrospira platensis str. Paraca
Artp
AplaP_010100006675
ZP_06381351.1
284051141
827
Cyanothece sp. PCC 7424
Cya7424
PCC7424_3255
YP_002378523.1
218440194
569
Cyanothece sp. PCC 7822
Cya7822
Cyan7822_3439
YP_003888663.1
307153279
598
Cyanothece sp. PCC 8801
Cya8801
PCC8801_3407
YP_002373531.1
218248160
562
Cyanothece sp. PCC 8802
Cya8802
Cyan8802_2709
YP_003138404.1
257060516
562
Cylindrospermopsis raciborskii CS-505
CS505
CRC_00037
ZP_06306733.1
282898746
512
Cylindrospermopsis raciborskii CS-505
CS505
CRC_02207
ZP_06308282.1
282900331
787
Lyngbya majuscula 3L
Lymaj
LYNGBM3L_33580
ZP_08428998.1
332709028
842
Lyngbya majuscula 3L
Lymaj
LYNGBM3L_19530
ZP_08428365.1
332708388
544
Lyngbya sp. PCC 8106
Lyn8106
L8106_04751
ZP_01618747.1
119483333
561
Lyngbya sp. PCC 8106
Lyn8106
L8106_20675
ZP_01622657.1
119490033
817
Microcoleus chthonoplastes PCC 7420
Micc
MC7420_6879
ZP_05030097.1
254416344
543
Microcoleus chthonoplastes PCC 7420
Micc
MC7420_321
ZP_05024621.1
254410843
850
Microcoleus vaginatus FGP-2
Micv
MicvaDRAFT_0677
ZP_08494059.1
334119976
566
Microcoleus vaginatus FGP-2
Micv
MicvaDRAFT_4878
ZP_08494239.1
334120157
612
Microcystis aeruginosa NIES-843
Mica
MAE_25310
YP_001657545.1
166365272
550
Microcystis aeruginosa PCC 7806
Mica
IPF_4097
CAO90746.1
159029370
551
Nodularia spumigena CCY9414
Nods
N9414_06174
ZP_01630733.1
119511627
845
Nodularia spumigena CCY9414
Nods
N9414_05339
ZP_01629862.1
119510735
521
Nostoc punctiforme PCC 73102
Nosp
Npun_F1520
YP_001865153.1
186681957
526
Nostoc punctiforme PCC 73102
Nosp
Npun_F3553
YP_001866897.1
186683701
834
Anabaena sp. PCC 7120
N7120
all1730
NP_485770.1
17229222
525
Anabaena sp. PCC 7120
N7120
alr3546
NP_487586.1
17231038
779
Oscillatoria sp. PCC 6506
Osc6506
OSCI_3520035
ZP_07112637.1
300867998
563
Oscillatoria sp. PCC 6506
Osc6506
OSCI_1900018
ZP_07110290.1
300865499
847
Raphidiopsis brookii D9
Rapb
CRD_00314/CRD_00315
CB237991.1
28289569[01]
794
Raphidiopsis brookii D9
Rapb
CRD_02582
ZP_06306011.1
282898016
512
Synechococcus sp. PCC 7335
Syn7335
S7335_3754
ZP_05037316.1
254423598
799
Synechococcus sp. PCC 7335
Syn7335
S7335_2970
ZP_05036536.1
254422818
540
Trichodesmium erythraeum IMS101
Trie
Tery_4219
YP_723693.1
113477632
806
Trichodesmium erythraeum IMS101
Trie
Tery_1337
YP_721126.1
113475065
559
